# Supplementary material for: Bridging Blood and Skin: Biomarker Profiling in Dermal Interstitial Fluid (dISF) for Minimally Invasive Diagnostics
Source: Biosensors (Basel). 2025 May 9;15(5):301. doi: 10.3390/bios15050301 (PMC12110442; doi:10.3390/bios15050301)
Supplement: Supplementary file 1 [file biosensors-15-00301-s001.zip]

Archive with 1 entries (1 files):
- biosensors-3598259-supplementary.pdf
